# Supplementary material for: Silymarin as a Therapeutic Agent for Hepatocellular Carcinoma: A Multi-Approach Computational Study
Source: Metabolites. 2025 Jan 15;15(1):53. doi: 10.3390/metabo15010053 (PMC11767256; doi:10.3390/metabo15010053)
Supplement: Supplementary file 1 [file metabolites-15-00053-s001.zip]

Archive with 1 entries (1 files):
- metabolites-3357568-supplementary.pdf
